# Supplementary material for: Usefulness of Systemic Venous Ultrasound Protocols in the Prognosis of Heart Failure Patients: Results from a Prospective Multicentric Study
Source: J Clin Med. 2023 Feb 6;12(4):1281. doi: 10.3390/jcm12041281 (PMC9966251; doi:10.3390/jcm12041281)
Supplement: Supplementary file 1 [file jcm-12-01281-s001.zip]

Archive with 1 entries (1 files):
- jcm-2165326-supplementary.pdf
